# Supplementary material for: Chronic Stress and Gonadectomy Affect the Expression of Cx37, Cx40 and Cx43 in the Spinal Cord
Source: Life (Basel). 2021 Dec 1;11(12):1330. doi: 10.3390/life11121330 (PMC8706389; doi:10.3390/life11121330)
Supplement: Supplementary file 1 [file life-11-01330-s001.zip]

Archive with 6 entries (4 files):
- life-1393277-supplementary/
- life-1393277-supplementary/life-1393277 -sup/
- life-1393277-supplementary/life-1393277 -sup/Suppl.Fig.1..tif
- life-1393277-supplementary/life-1393277 -sup/Suppl.Fig.2.png
- life-1393277-supplementary/life-1393277 -sup/Supplementary table 1.pdf
- life-1393277-supplementary/life-1393277 -sup/Supplementary table 2.pdf
